# Supplementary material for: Representing annotation compositionality and provenance for the Semantic Web
Source: J Biomed Semantics. 2013 Nov 22;4:38. doi: 10.1186/2041-1480-4-38 (PMC4129183; doi:10.1186/2041-1480-4-38)
Supplement: Additional file 3 — OWL file containing proposed model as an extension of the IAO. [file 2041-1480-4-38-S3.zip]

Archive with 1 entries (1 files):
- 5262366009671116_add3.owl
