# Supplementary material for: Representing annotation compositionality and provenance for the Semantic Web
Source: J Biomed Semantics. 2013 Nov 22;4:38. doi: 10.1186/2041-1480-4-38 (PMC4129183; doi:10.1186/2041-1480-4-38)
Supplement: Additional file 3 — OWL file containing proposed model as an extension of the IAO. [file 2041-1480-4-38-S3.zip › 5262366009671116_add3.owl]

<?xml version="1.0"?>


<!DOCTYPE Ontology [
    <!ENTITY xsd "http://www.w3.org/2001/XMLSchema#" >
    <!ENTITY xml "http://www.w3.org/XML/1998/namespace" >
    <!ENTITY rdfs "http://www.w3.org/2000/01/rdf-schema#" >
    <!ENTITY rdf "http://www.w3.org/1999/02/22-rdf-syntax-ns#" >
]>


<Ontology xmlns="http://www.w3.org/2002/07/owl#"
     xml:base="http://kabob.ucdenver.edu/iao/"
     xmlns:rdfs="http://www.w3.org/2000/01/rdf-schema#"
     xmlns:xsd="http://www.w3.org/2001/XMLSchema#"
     xmlns:rdf="http://www.w3.org/1999/02/22-rdf-syntax-ns#"
     xmlns:xml="http://www.w3.org/XML/1998/namespace"
     ontologyIRI="http://kabob.ucdenver.edu/iao/">
    <Prefix name="xsd" IRI="http://www.w3.org/2001/XMLSchema#"/>
    <Prefix name="iao" IRI="http://kabob.ucdenver.edu/iao/"/>
    <Prefix name="owl" IRI="http://www.w3.org/2002/07/owl#"/>
    <Prefix name="rdfg-1" IRI="http://www.w3.org/2004/03/trix/rdfg-1/"/>
    <Prefix name="obo" IRI="http://purl.obolibrary.org/obo/"/>
    <Prefix name="" IRI="http://kabob.ucdenver.edu/iao/"/>
    <Prefix name="rdf" IRI="http://www.w3.org/1999/02/22-rdf-syntax-ns#"/>
    <Prefix name="rdfs" IRI="http://www.w3.org/2000/01/rdf-schema#"/>
    <Prefix name="ro" IRI="http://www.obofoundry.org/ro/ro.owl#"/>
    <Import>http://purl.obolibrary.org/obo/iao/dev/iao.owl</Import>
    <Declaration>
        <Class IRI="Annotation"/>
    </Declaration>
    <Declaration>
        <Class IRI="GraphAnnotation"/>
    </Declaration>
    <Declaration>
        <Class IRI="PotentialToAnnotate"/>
    </Declaration>
    <Declaration>
        <Class IRI="RdfGraph"/>
    </Declaration>
    <Declaration>
        <Class IRI="RdfResource"/>
    </Declaration>
    <Declaration>
        <Class IRI="RdfStatementElement"/>
    </Declaration>
    <Declaration>
        <Class IRI="ResourceAnnotation"/>
    </Declaration>
    <Declaration>
        <ObjectProperty IRI="basedOn"/>
    </Declaration>
    <Declaration>
        <ObjectProperty IRI="bearerOf"/>
    </Declaration>
    <Declaration>
        <ObjectProperty IRI="inheresIn"/>
    </Declaration>
    <Declaration>
        <ObjectProperty IRI="mentionsStatement"/>
    </Declaration>
    <Declaration>
        <ObjectProperty IRI="mentionsStatementElement"/>
    </Declaration>
    <Declaration>
        <ObjectProperty IRI="objectElement"/>
    </Declaration>
    <Declaration>
        <ObjectProperty IRI="propertyElement"/>
    </Declaration>
    <Declaration>
        <ObjectProperty IRI="subjectElement"/>
    </Declaration>
    <EquivalentClasses>
        <Class IRI="Annotation"/>
        <ObjectIntersectionOf>
            <Class abbreviatedIRI="obo:IAO_0000030"/>
            <ObjectSomeValuesFrom>
                <ObjectProperty IRI="bearerOf"/>
                <ObjectIntersectionOf>
                    <Class IRI="PotentialToAnnotate"/>
                    <ObjectSomeValuesFrom>
                        <ObjectProperty abbreviatedIRI="obo:OBI_0000300"/>
                        <Class IRI="http://www.ifomis.org/bfo/1.1/span#ProcessualEntity"/>
                    </ObjectSomeValuesFrom>
                </ObjectIntersectionOf>
            </ObjectSomeValuesFrom>
        </ObjectIntersectionOf>
    </EquivalentClasses>
    <EquivalentClasses>
        <Class IRI="GraphAnnotation"/>
        <ObjectIntersectionOf>
            <Class IRI="RdfGraph"/>
            <ObjectSomeValuesFrom>
                <ObjectProperty IRI="bearerOf"/>
                <ObjectIntersectionOf>
                    <Class IRI="PotentialToAnnotate"/>
                    <ObjectSomeValuesFrom>
                        <ObjectProperty abbreviatedIRI="obo:OBI_0000300"/>
                        <Class IRI="http://www.ifomis.org/bfo/1.1/span#ProcessualEntity"/>
                    </ObjectSomeValuesFrom>
                </ObjectIntersectionOf>
            </ObjectSomeValuesFrom>
        </ObjectIntersectionOf>
    </EquivalentClasses>
    <EquivalentClasses>
        <Class IRI="ResourceAnnotation"/>
        <ObjectIntersectionOf>
            <Class IRI="RdfResource"/>
            <ObjectSomeValuesFrom>
                <ObjectProperty IRI="bearerOf"/>
                <ObjectIntersectionOf>
                    <Class IRI="PotentialToAnnotate"/>
                    <ObjectSomeValuesFrom>
                        <ObjectProperty abbreviatedIRI="obo:OBI_0000300"/>
                        <Class IRI="http://www.ifomis.org/bfo/1.1/span#ProcessualEntity"/>
                    </ObjectSomeValuesFrom>
                </ObjectIntersectionOf>
            </ObjectSomeValuesFrom>
        </ObjectIntersectionOf>
    </EquivalentClasses>
    <SubClassOf>
        <Class IRI="PotentialToAnnotate"/>
        <Class IRI="http://www.ifomis.org/bfo/1.1/snap#RealizableEntity"/>
    </SubClassOf>
    <SubClassOf>
        <Class IRI="RdfGraph"/>
        <Class abbreviatedIRI="obo:IAO_0000030"/>
    </SubClassOf>
    <SubClassOf>
        <Class IRI="RdfResource"/>
        <Class abbreviatedIRI="obo:IAO_0000030"/>
    </SubClassOf>
    <SubClassOf>
        <Class IRI="RdfStatementElement"/>
        <Class abbreviatedIRI="obo:IAO_0000030"/>
    </SubClassOf>
    <SubClassOf>
        <Class IRI="RdfStatementElement"/>
        <ObjectSomeValuesFrom>
            <ObjectProperty abbreviatedIRI="ro:proper_part_of"/>
            <Class abbreviatedIRI="rdf:RdfStatement"/>
        </ObjectSomeValuesFrom>
    </SubClassOf>
    <SubClassOf>
        <Class abbreviatedIRI="rdf:RdfStatement"/>
        <Class abbreviatedIRI="obo:IAO_0000030"/>
    </SubClassOf>
    <SubObjectPropertyOf>
        <ObjectProperty IRI="mentionsStatement"/>
        <ObjectProperty abbreviatedIRI="obo:IAO_0000142"/>
    </SubObjectPropertyOf>
    <SubObjectPropertyOf>
        <ObjectProperty IRI="mentionsStatementElement"/>
        <ObjectProperty abbreviatedIRI="obo:IAO_0000142"/>
    </SubObjectPropertyOf>
    <SubObjectPropertyOf>
        <ObjectProperty IRI="objectElement"/>
        <ObjectProperty abbreviatedIRI="ro:has_part"/>
    </SubObjectPropertyOf>
    <SubObjectPropertyOf>
        <ObjectProperty IRI="propertyElement"/>
        <ObjectProperty abbreviatedIRI="ro:has_part"/>
    </SubObjectPropertyOf>
    <SubObjectPropertyOf>
        <ObjectProperty IRI="subjectElement"/>
        <ObjectProperty abbreviatedIRI="ro:has_part"/>
    </SubObjectPropertyOf>
    <InverseObjectProperties>
        <ObjectProperty IRI="inheresIn"/>
        <ObjectProperty IRI="bearerOf"/>
    </InverseObjectProperties>
    <FunctionalObjectProperty>
        <ObjectProperty IRI="objectElement"/>
    </FunctionalObjectProperty>
    <FunctionalObjectProperty>
        <ObjectProperty IRI="propertyElement"/>
    </FunctionalObjectProperty>
    <FunctionalObjectProperty>
        <ObjectProperty IRI="subjectElement"/>
    </FunctionalObjectProperty>
    <AsymmetricObjectProperty>
        <ObjectProperty IRI="mentionsStatement"/>
    </AsymmetricObjectProperty>
    <AsymmetricObjectProperty>
        <ObjectProperty IRI="mentionsStatementElement"/>
    </AsymmetricObjectProperty>
    <AsymmetricObjectProperty>
        <ObjectProperty IRI="objectElement"/>
    </AsymmetricObjectProperty>
    <AsymmetricObjectProperty>
        <ObjectProperty IRI="propertyElement"/>
    </AsymmetricObjectProperty>
    <AsymmetricObjectProperty>
        <ObjectProperty IRI="subjectElement"/>
    </AsymmetricObjectProperty>
    <TransitiveObjectProperty>
        <ObjectProperty IRI="basedOn"/>
    </TransitiveObjectProperty>
    <IrreflexiveObjectProperty>
        <ObjectProperty IRI="mentionsStatement"/>
    </IrreflexiveObjectProperty>
    <IrreflexiveObjectProperty>
        <ObjectProperty IRI="mentionsStatementElement"/>
    </IrreflexiveObjectProperty>
    <IrreflexiveObjectProperty>
        <ObjectProperty IRI="objectElement"/>
    </IrreflexiveObjectProperty>
    <IrreflexiveObjectProperty>
        <ObjectProperty IRI="propertyElement"/>
    </IrreflexiveObjectProperty>
    <IrreflexiveObjectProperty>
        <ObjectProperty IRI="subjectElement"/>
    </IrreflexiveObjectProperty>
    <ObjectPropertyDomain>
        <ObjectProperty IRI="basedOn"/>
        <Class abbreviatedIRI="obo:IAO_0000030"/>
    </ObjectPropertyDomain>
    <ObjectPropertyDomain>
        <ObjectProperty IRI="objectElement"/>
        <Class abbreviatedIRI="rdf:RdfStatement"/>
    </ObjectPropertyDomain>
    <ObjectPropertyDomain>
        <ObjectProperty IRI="propertyElement"/>
        <Class abbreviatedIRI="rdf:RdfStatement"/>
    </ObjectPropertyDomain>
    <ObjectPropertyDomain>
        <ObjectProperty IRI="subjectElement"/>
        <Class abbreviatedIRI="rdf:RdfStatement"/>
    </ObjectPropertyDomain>
    <ObjectPropertyRange>
        <ObjectProperty IRI="basedOn"/>
        <Class abbreviatedIRI="obo:IAO_0000030"/>
    </ObjectPropertyRange>
    <ObjectPropertyRange>
        <ObjectProperty IRI="bearerOf"/>
        <Class IRI="http://www.ifomis.org/bfo/1.1/snap#SpecificallyDependentContinuant"/>
    </ObjectPropertyRange>
    <ObjectPropertyRange>
        <ObjectProperty IRI="mentionsStatement"/>
        <Class abbreviatedIRI="rdf:RdfStatement"/>
    </ObjectPropertyRange>
    <ObjectPropertyRange>
        <ObjectProperty IRI="mentionsStatementElement"/>
        <Class IRI="RdfStatementElement"/>
    </ObjectPropertyRange>
    <ObjectPropertyRange>
        <ObjectProperty IRI="objectElement"/>
        <Class IRI="RdfStatementElement"/>
    </ObjectPropertyRange>
    <ObjectPropertyRange>
        <ObjectProperty IRI="propertyElement"/>
        <Class IRI="RdfStatementElement"/>
    </ObjectPropertyRange>
    <ObjectPropertyRange>
        <ObjectProperty IRI="subjectElement"/>
        <Class IRI="RdfStatementElement"/>
    </ObjectPropertyRange>
    <AnnotationAssertion>
        <AnnotationProperty abbreviatedIRI="obo:IAO_0000115"/>
        <IRI>Annotation</IRI>
        <Literal datatypeIRI="&rdf;PlainLiteral">An information content entity that is used to concisely describe, comment on, or otherwise make an assertion or set of assertions about an existing information content entity.  An annotation provides additional information about an entity but is typically not fundamental to the entity; therefore, a title of a journal article would not be an annotation, as a title is canonically required for an article.  Furthermore, an annotation is typically incorporated into the entity it is annotating(e.g., in the classical case of annotation of writing in the margins of a book, which becomes a physical part of the book) or can be otherwise retrieved along with the entity (e.g., in the case of GO-term annotations of database entries of proteins).</Literal>
    </AnnotationAssertion>
    <AnnotationAssertion>
        <AnnotationProperty abbreviatedIRI="rdfs:label"/>
        <IRI>Annotation</IRI>
        <Literal datatypeIRI="&rdf;PlainLiteral">annotation</Literal>
    </AnnotationAssertion>
    <AnnotationAssertion>
        <AnnotationProperty abbreviatedIRI="obo:IAO_0000115"/>
        <IRI>GraphAnnotation</IRI>
        <Literal datatypeIRI="&rdf;PlainLiteral">An RDF graph that is being used to annotate an existing information content entity.</Literal>
    </AnnotationAssertion>
    <AnnotationAssertion>
        <AnnotationProperty abbreviatedIRI="rdfs:label"/>
        <IRI>GraphAnnotation</IRI>
        <Literal datatypeIRI="&rdf;PlainLiteral">RDF graph annotation</Literal>
    </AnnotationAssertion>
    <AnnotationAssertion>
        <AnnotationProperty abbreviatedIRI="obo:IAO_0000115"/>
        <IRI>PotentialToAnnotate</IRI>
        <Literal datatypeIRI="&rdf;PlainLiteral">The potential to be used to concisely describe, comment on, or otherwise make an assertion or set of assertions about an existing information content entity.</Literal>
    </AnnotationAssertion>
    <AnnotationAssertion>
        <AnnotationProperty abbreviatedIRI="rdfs:label"/>
        <IRI>PotentialToAnnotate</IRI>
        <Literal datatypeIRI="&rdf;PlainLiteral">potential to annotate</Literal>
    </AnnotationAssertion>
    <AnnotationAssertion>
        <AnnotationProperty abbreviatedIRI="obo:IAO_0000115"/>
        <IRI>RdfGraph</IRI>
        <Literal datatypeIRI="&rdf;PlainLiteral">An RDF graph, i.e., as an information content entity.</Literal>
    </AnnotationAssertion>
    <AnnotationAssertion>
        <AnnotationProperty abbreviatedIRI="rdfs:label"/>
        <IRI>RdfGraph</IRI>
        <Literal datatypeIRI="&rdf;PlainLiteral">RDF graph</Literal>
    </AnnotationAssertion>
    <AnnotationAssertion>
        <AnnotationProperty abbreviatedIRI="obo:IAO_0000115"/>
        <IRI>RdfResource</IRI>
        <Literal datatypeIRI="&rdf;PlainLiteral">An RDF resource, i.e., as an information content entity.</Literal>
    </AnnotationAssertion>
    <AnnotationAssertion>
        <AnnotationProperty abbreviatedIRI="rdfs:label"/>
        <IRI>RdfResource</IRI>
        <Literal datatypeIRI="&rdf;PlainLiteral">RDF resource</Literal>
    </AnnotationAssertion>
    <AnnotationAssertion>
        <AnnotationProperty abbreviatedIRI="obo:IAO_0000115"/>
        <IRI>RdfStatementElement</IRI>
        <Literal datatypeIRI="&rdf;PlainLiteral">An element (i.e., subject, property, or object) of an RDF statement.</Literal>
    </AnnotationAssertion>
    <AnnotationAssertion>
        <AnnotationProperty abbreviatedIRI="rdfs:label"/>
        <IRI>RdfStatementElement</IRI>
        <Literal datatypeIRI="&rdf;PlainLiteral">RDF statement element</Literal>
    </AnnotationAssertion>
    <AnnotationAssertion>
        <AnnotationProperty abbreviatedIRI="obo:IAO_0000115"/>
        <IRI>ResourceAnnotation</IRI>
        <Literal datatypeIRI="&rdf;PlainLiteral">An RDF resource that is being used to annotate an existing information content entity.</Literal>
    </AnnotationAssertion>
    <AnnotationAssertion>
        <AnnotationProperty abbreviatedIRI="rdfs:label"/>
        <IRI>ResourceAnnotation</IRI>
        <Literal datatypeIRI="&rdf;PlainLiteral">RDF resource annotation</Literal>
    </AnnotationAssertion>
    <AnnotationAssertion>
        <AnnotationProperty abbreviatedIRI="obo:IAO_0000115"/>
        <IRI>basedOn</IRI>
        <Literal datatypeIRI="&rdf;PlainLiteral">Any information content entity upon which the creation of the subject information content entity wholly or partly relies.</Literal>
    </AnnotationAssertion>
    <AnnotationAssertion>
        <AnnotationProperty abbreviatedIRI="rdfs:label"/>
        <IRI>basedOn</IRI>
        <Literal datatypeIRI="&rdf;PlainLiteral">based on</Literal>
    </AnnotationAssertion>
    <AnnotationAssertion>
        <AnnotationProperty abbreviatedIRI="obo:IAO_0000115"/>
        <IRI>bearerOf</IRI>
        <Literal datatypeIRI="&rdf;PlainLiteral">Same as OBO_REL:bearer_of, but KIAO:bearerOf is asserted to be the inverse relation of KIAO:inheresIn (q.v.).</Literal>
    </AnnotationAssertion>
    <AnnotationAssertion>
        <AnnotationProperty abbreviatedIRI="obo:IAO_0000115"/>
        <IRI>inheresIn</IRI>
        <Literal datatypeIRI="&rdf;PlainLiteral">Same as OBO_REL:inheres_in, but independent_continuant is not asserted to be the range.  Our definition of annotation relies upon an information content entity&#39;s potential to annotate (which is a type of realizable entity) being realized.  Information content entities are not independent continuants, so relying on OBO_REL:inheres_in causes an inconsistency.</Literal>
    </AnnotationAssertion>
    <AnnotationAssertion>
        <AnnotationProperty abbreviatedIRI="obo:IAO_0000115"/>
        <IRI>mentionsStatement</IRI>
        <Literal datatypeIRI="&rdf;PlainLiteral">A statement asserted within the subject RDF graph.</Literal>
    </AnnotationAssertion>
    <AnnotationAssertion>
        <AnnotationProperty abbreviatedIRI="obo:IAO_0000115"/>
        <IRI>mentionsStatementElement</IRI>
        <Literal datatypeIRI="&rdf;PlainLiteral">An RDF statement element mentioned within the subject RDF graph.</Literal>
    </AnnotationAssertion>
    <AnnotationAssertion>
        <AnnotationProperty abbreviatedIRI="obo:IAO_0000115"/>
        <IRI>objectElement</IRI>
        <Literal datatypeIRI="&rdf;PlainLiteral">The object of a given RDF statement.</Literal>
    </AnnotationAssertion>
    <AnnotationAssertion>
        <AnnotationProperty abbreviatedIRI="obo:IAO_0000115"/>
        <IRI>propertyElement</IRI>
        <Literal datatypeIRI="&rdf;PlainLiteral">The property of a given RDF statement.</Literal>
    </AnnotationAssertion>
    <AnnotationAssertion>
        <AnnotationProperty abbreviatedIRI="obo:IAO_0000115"/>
        <IRI>subjectElement</IRI>
        <Literal datatypeIRI="&rdf;PlainLiteral">The subject of a given RDF statement.</Literal>
    </AnnotationAssertion>
    <AnnotationAssertion>
        <AnnotationProperty abbreviatedIRI="obo:IAO_0000115"/>
        <AbbreviatedIRI>rdf:RdfStatement</AbbreviatedIRI>
        <Literal datatypeIRI="&rdf;PlainLiteral">An RDF statement, consisting of a subject, property, and object.</Literal>
    </AnnotationAssertion>
    <AnnotationAssertion>
        <AnnotationProperty abbreviatedIRI="rdfs:label"/>
        <AbbreviatedIRI>rdf:RdfStatement</AbbreviatedIRI>
        <Literal datatypeIRI="&rdf;PlainLiteral">RDF statement</Literal>
    </AnnotationAssertion>
</Ontology>


<!-- Generated by the OWL API (version 3.2.3.1824) http://owlapi.sourceforge.net -->
